# Supplementary material for: Welfare in Nile Tilapia Production: Dorsal Fin Erection as a Visual Indicator for Insensibility
Source: Animals (Basel). 2021 Oct 19;11(10):3007. doi: 10.3390/ani11103007 (PMC8532844; doi:10.3390/ani11103007)
Supplement: Supplementary file 1 [file animals-11-03007-s001.zip]

Archive with 1 entries (1 files):
- animals-1376452-supplementary.pdf
